# Supplementary material for: Ratio of lymphocyte to monocyte area under the curve as a novel predictive factor for severe infection in multiple sclerosis
Source: Front Immunol. 2023 Feb 14;14:1133444. doi: 10.3389/fimmu.2023.1133444 (PMC9972680; doi:10.3389/fimmu.2023.1133444)
Supplement: Supplementary file 1 [file Table_1.xlsx]

## Sheet: Supplemental table
				Supplementary table. Number of patients using immunosuppressant or DMDs based on gender
				Treatment	Female (n=102)		Male (n=75)
					infection (n=30)	controls (n=72)	infection (n=29)	controls (n=46)
				Immunosuprresant agents, no, (%)
				Glucocorticoids	21 (70)	47(65)	21 (72)	23 (50)
				Azathioprine	8 (27)	7 (10)	4 (14)	3 (7)
				Methotrexate	5 (17)	5 (7)	3 (10)	2 (4)
				Bucillamine	1 (3)	2 (3)	3 (10)	1 (2)
				Tacrolimus	4 (13)	3 (4)	3 (10)	2 (4)
				Cyclosporine	2 (7)	0 (0)	1 (3)	0 (0)
				DMDs, no, (%)
				Interferon-beta 1a/1b	2 (7)	8 (11)	3 (10)	4 (9)
				Glatiramer acetate	5 (17)	5 (7)	1 (3)	2 (4)
				Dimethyl fumarate	0 (0)	9 (13)	3 (10)	5 (11)
				Fingolimod	5 (17)	3 (4)	2 (7)	5 (11)
				Natalizumab	2 (7)	5 (7)	7 (24)	2 (4)
				Siponimod fumaric acid	0 (0)	2 (3)	1 (3)	5 (11)
				Ofatumumab	0 (0)	4 (6)	0 (0)	1 (2)
